# Supplementary material for: Clinical Research of Lupus Retinopathy: Quantitative Analysis of Retinal Vessels by Optical Coherence Tomography Angiography in Patients with Systemic Lupus Erythematosus
Source: Diagnostics (Basel). 2023 Oct 16;13(20):3222. doi: 10.3390/diagnostics13203222 (PMC10606127; doi:10.3390/diagnostics13203222)
Supplement: Supplementary file 1 [file diagnostics-13-03222-s001.zip]

Archive with 1 entries (1 files):
- diagnostics-2593242-supplementary.pdf
